# Supplementary material for: The Effectiveness of Ultraviolet-C (UV-C) Irradiation on the Viability of Airborne Pseudomonas aeruginosa
Source: Int J Environ Res Public Health. 2022 Oct 21;19(20):13706. doi: 10.3390/ijerph192013706 (PMC9602727; doi:10.3390/ijerph192013706)
Supplement: Supplementary file 1 [file ijerph-19-13706-s001.zip]

Archive with 1 entries (1 files):
- ijerph-1958940-supplementary.pdf
